# Supplementary material for: Monitoring the Occurrence of Aspergillus in the Air of Intensive Care Units
Source: Microorganisms. 2025 May 9;13(5):1099. doi: 10.3390/microorganisms13051099 (PMC12114014; doi:10.3390/microorganisms13051099)
Supplement: Supplementary file 1 [file microorganisms-13-01099-s001.zip]

Archive with 1 entries (1 files):
- microorganisms-3544212-supplementary.pdf
